# Supplementary material for: Integrative taxonomy reveals four new species of the armoured catfish genus Pareiorhina (Siluriformes: Loricariidae) from the upper Paraná River basin, Brazil
Source: J Fish Biol. 2026 Feb 12;108(6):1906–33. doi: 10.1111/jfb.70319 (PMC13357371; doi:10.1111/jfb.70319)
Supplement: Supplementary file 1 — TABLE S1. List of specimens used in our molecular analyses. Letters in parenthesis indicate the river basins as PS (Paraíba do Sul), SF (São Francisco) and UP (upper Paraná). Municipalities are followed by state as MG (Minas Gerais) and SP (São Paulo). [file JFB-108-1906-s001.xlsx]

## Sheet: Planilha1
Species	Voucher	Locality	Coordinates	Genbank Accession Number
Schizolecis guntheri	LBP-37744	Ribeirão Piquete (PS), Piquete-SP	22°35'59"S 45°9'41"W	GU702294
Neoplecostomus microps	LBP-37493	Ribeirão Piquete (PS), Piquete-SP	22°35'59"S 45°9'41"W	GU702295
Plesioptopoma curvidens	LBP17394 67137	Rio Paraopeba (SF), Cristiano Otoni-MG	20º49'11"S 043º48'47"W	KY711269
Pseudotocinclus tietensis	LBPV-21477	Upper Tietê (UP), Salesópolis-MG	23°31'36"S 45°49'11"W	JN989177
Pareiorhina rudolphi	LBP 37776	Ribeirão Tabaquara (PS), Piquete-SP	22°34’52”S 45°10’14”W	GU702275
Pareiorhina brachyrhyncha	LBP 29870	Ribeirão Grande (PS), Pindamonhangaba-SP	22°47'24”S 45°27'36”W	GU702271
Pareiorhina brachyrhyncha	MCP 42434	Ribeirão Grande (PS), Pindamonhangaba-SP	22°47'24”S 45°27'36”W	GQ225422
Pareiorhina cepta	LBP 10287_47213	Córrego Lavapés (SF), São Roque de Minas-MG	20°8’36”S 46°38’21”W	KY711267
Pareiorhina cepta	UFRJ 12834_1	Córrego Lavapés (SF), São Roque de Minas-MG	20°8’36”S 46°38’21”W	PX760631
Pareiorhina cepta	UFRJ 12834_2	Córrego Lavapés (SF), São Roque de Minas-MG	20°8’36”S 46°38’21”W	PX760632
Pareiorhina pelicicei	UFRJ 12812_1	Córrego Tamborete (UP), Capitólio-MG	20°38'38"S 46°10'13”W	PX760633
Pareiorhina pelicicei	UFRJ 12812_2	Córrego Tamborete (UP), Capitólio-MG	20°38'38"S 46°10'13”W	PX760634
Pareiorhina pelicicei	UFRJ 14211	Córrego Água Limpa (UP), Carmo do Rio Claro-MG	20°51'38"S 46° 2'9"W	PX760635
Pareiorhina rosai	LBP 17393_67147	Rio Paraopeba (SF), Cristiano Otoni-MG	20°50'11"S 43°48'4"W	KY711268
Pareiorhina carrancas	UFRJ 13535_1	Córrego Debaixo da Serra (UP), Carrancas-MG	21°26'42"S 44°36'6"W	PX760629
Pareiorhina carrancas	UFRJ 13535_2	Córrego Debaixo da Serra (UP), Carrancas-MG	21°26'42"S 44°36'6"W	PX760630
Pareiorhina hyptiorhachis	LBP 8368_37559	Rio Pomba (PS), Barbacena-MG	21°14'6"S 43°30'50"W	JN089804
Pareiorhina hyptiorhachis	LBP 8368_37560	Rio Pomba (PS), Barbacena-MG	21°14'6"S 43°30'50"W	JN089805
Pareiorhina aiuruoca	UFRJ 13536_1	Córrego do Quilombo (UP), Alagoa-MG	22°11'36"S 44°41'50"W	PX776009
Pareiorhina aiuruoca	UFRJ 13536_2	Córrego do Quilombo (UP), Alagoa-MG	22°11'36"S 44°41'50"W	PX776010
Pareiorhina aiuruoca	UFRJ 14234	Córrego da Olaria (UP), Aiuruoca-MG	22° 8'14"S 44°37'11"W	PX776011
Pareiorhina isabelae	UFRJ 12831_1	Riacho do Glicério (UP), Carmo do Rio Claro-MG	20°54'57"S 45°56'22"W	PX776012
Pareiorhina isabelae	UFRJ 12831_2	Riacho do Glicério (UP), Carmo do Rio Claro-MG	20°54'57"S 45°56'22"W	PX776013
Pareiorhina mystica	UFRJ 14044_1	Ribeirão do Lavarejo (UP), São Thomé das Letras-MG	21°37'53"S 44°53'27"W	PX776049
Pareiorhina mystica	UFRJ 14044_2	Ribeirão do Lavarejo (UP), São Thomé das Letras-MG	21°37'53"S 44°53'27"W	PX776050
Pareiorhina mystica	UFRJ 14046_1	Córrego da Bela Cruz (UP), Cruzília-MG	21°37'52"S 44°51'38"W	PX776051
Pareiorhina mystica	UFRJ 14046_2	Córrego da Bela Cruz (UP), Cruzília-MG	21°37'52"S 44°51'38"W	PX776052
Pareiorhina sofiae	UFRJ 14217	Stream affluent to Ribeirão do Turvo (UP), Capitólio-MG	20°37'25"S 46°13'49"W	PX776014
